# Supplementary material for: TD-NMR-Based Determination of the Entrapped Water Yield of Water-in-Oil-in-Water Double Emulsions: Influence of Xanthan Gum Addition
Source: Molecules. 2025 Dec 6;30(24):4680. doi: 10.3390/molecules30244680 (PMC12735952; doi:10.3390/molecules30244680)
Supplement: Supplementary file 1 [file molecules-30-04680-s001.zip]

Archive with 1 entries (1 files):
- molecules-4006905-supplementary.pdf
